# Supplementary material for: G-Protein Coupled Receptor Dysregulation May Play Roles in Severe Preeclampsia—A Weighted Gene Correlation Network Analysis of Placental Gene Expression Profile
Source: Cells. 2022 Feb 22;11(5):763. doi: 10.3390/cells11050763 (PMC8909297; doi:10.3390/cells11050763)
Supplement: Supplementary file 1 [file cells-11-00763-s001.zip]

Archive with 1 entries (1 files):
- cells-1559673-supplementary.pdf
